# Supplementary material for: The Nearctic-Caribbean species Leptotrachelus dorsalis (Fabricius, 1801): Larval descriptions with a diagnosis of immature Ctenodactylini and natural history notes on the genus and tribe (Coleoptera, Carabidae)
Source: Zookeys. 2012 May 17;(194):17–32. doi: 10.3897/zookeys.194.3308 (PMC3367566; doi:10.3897/zookeys.194.3308)
Supplement: XML Treatment for Leptotrachelus dorsalis [file zookeys.194.3308-treatment1.xml]

<!DOCTYPE tp:taxon-treatment
  PUBLIC "-//TaxonX//DTD Taxonomic Treatment Publishing DTD v0 20100105//EN" "tax-treatment-NSO.dtd">
<tp:taxon-treatment xmlns:tp="http://www.plazi.org/taxpub"><tp:treatment-meta><mixed-citation publication-type="journal"><person-group><name><surname>Erwin</surname><given-names>Terry L.</given-names></name><name><surname>White</surname><given-names>William H.</given-names></name></person-group><article-title>The Nearctic-Caribbean species 
                    <italic>Leptotrachelus dorsalis</italic> (Fabricius, 1801): Larval descriptions with a diagnosis of immature Ctenodactylini and natural history notes on the genus and tribe (Coleoptera, Carabidae)
                </article-title><source>Zookeys</source><day>17</day><month>5</month><year>2012</year><volume>2012</volume><issue>194</issue><fpage>17</fpage><lpage>32</lpage><pub-id pub-id-type="doi">10.3897/zookeys.194.3308</pub-id></mixed-citation></tp:treatment-meta><tp:nomenclature><tp:taxon-name>
                            <tp:taxon-name-part taxon-name-part-type="genus">Leptotrachelus</tp:taxon-name-part>
                            <tp:taxon-name-part taxon-name-part-type="species">dorsalis</tp:taxon-name-part>
                    <object-id xmlns:xlink="http://www.w3.org/1999/xlink" xlink:type="simple">http://species-id.net/wiki/Leptotrachelus_dorsalis</object-id>
                        </tp:taxon-name><tp:taxon-authority>(Fabricius, 1801)</tp:taxon-authority></tp:nomenclature><tp:treatment-sec sec-type="Description"><title>Description of first and third instars.</title><p><italic>Coloration</italic> (as in <xref ref-type="fig" rid="F3">Fig. 3</xref>). Mostly pale cream color with infuscated head capsule, mandibles, and urogomphi, the latter with pale spots; other mouthparts, antennae, and pronotum slightly darker than rest of body.</p></tp:treatment-sec><tp:treatment-sec sec-type="Microsculpture"><title>Microsculpture.</title><p>Head capsule without visible sculpticels.</p></tp:treatment-sec><tp:treatment-sec sec-type="Form"><title>Form.</title><p><bold>Head</bold> (<xref ref-type="fig" rid="F3">Figs 3</xref>,<xref ref-type="fig" rid="F4"> 4</xref>,<xref ref-type="fig" rid="F8"> 8</xref>). Nasale moderately produced, quarto-dentate, teeth coequal in length; mandibles robust and with obvious serrations medially on blade and posterior to retinaculum; genae not prominent, very slightly wider than distance across stemmata, slightly narrowed to broad neck. Eyes of 6 barely prominent stemmata. Antennomere slightly shorter than porrect mandible; antennomere 2 slightly shorter than 1, 3, and 4. Mandible with prominent retinaculum, curved dentiform; terebral blade obviously serrate, pensillus absent. Ligula of labium slightly produced, unisetose, labrum ventrally sextasetose. Ratios of palpomere lengths can be deduced from the illustrations.</p><fig id="F3" position="float" orientation="portrait"><label>Figure 3.</label><caption><p>Larva, 3<sup>rd</sup> instar (top), 2<sup>nd</sup> instar (bottom), dorsal aspect, of <italic><tp:taxon-name>Leptotrachelus dorsalis</tp:taxon-name></italic> (Fabricius). Apparent body length (ABL) (L<sub>3</sub> = 8.9mm; L<sub>2</sub> = 7.0)</p></caption><graphic xmlns:xlink="http://www.w3.org/1999/xlink" xlink:href="ZooKeys-194-017-g003.jpg" position="float" orientation="portrait" xlink:type="simple"/></fig><fig id="F4" position="float" orientation="portrait"><label>Figure 4.</label><caption><p>Larval head capsule (L<sub>1</sub>) of <italic><tp:taxon-name>Leptotrachelus dorsalis</tp:taxon-name></italic> (Fabricius). <bold>A</bold> dorsal aspect <bold>B</bold> ventral aspect. Scale line equals 0.5 mm.</p></caption><graphic xmlns:xlink="http://www.w3.org/1999/xlink" xlink:href="ZooKeys-194-017-g004.jpg" position="float" orientation="portrait" xlink:type="simple"/></fig></tp:treatment-sec><tp:treatment-sec sec-type="Thorax"><title>Thorax.</title><p>(<xref ref-type="fig" rid="F3">Figs 3</xref>,<xref ref-type="fig" rid="F5"> 5</xref>,<xref ref-type="fig" rid="F9"> 9</xref>). Prothorax narrowly quadrate (L<sub>1</sub>), more broadly quadrate (L<sub>3</sub>); meso- and metathorax transverse trapezoid, narrow anteriad, broader posteriorly.</p><fig id="F5" position="float" orientation="portrait"><label>Figure 5.</label><caption><p>Larval thorax (L<sub>1</sub>), of <italic><tp:taxon-name>Leptotrachelus dorsalis</tp:taxon-name></italic> (Fabricius). <bold>A</bold> dorsal aspect <bold>B</bold> ventral aspect. Prothorax <bold>T-1</bold> Mesothorax <bold>T-2</bold> Metathorax <bold>T-3</bold> Episternum <bold>ES</bold> Epimeron <bold>EM</bold>. Scale line equals 0.5 mm.</p></caption><graphic xmlns:xlink="http://www.w3.org/1999/xlink" xlink:href="ZooKeys-194-017-g005.jpg" position="float" orientation="portrait" xlink:type="simple"/></fig></tp:treatment-sec><tp:treatment-sec sec-type="Abdomen"><title>Abdomen.</title><p>(<xref ref-type="fig" rid="F3">Figs 3</xref>,<xref ref-type="fig" rid="F6"> 6</xref>,<xref ref-type="fig" rid="F7"> 7</xref>,<xref ref-type="fig" rid="F10"> 10</xref>,<xref ref-type="fig" rid="F11"> 11</xref>). Segments hexagonal, broad. Urogomphi about one and a half times as long as prothorax is long.</p><fig id="F6" position="float" orientation="portrait"><label>Figure 6.</label><caption><p>Larval abdomen (L<sub>1</sub>), of <italic><tp:taxon-name>Leptotrachelus dorsalis</tp:taxon-name></italic> (Fabricius). <bold>A</bold> dorsal aspect <bold>B</bold> ventral aspect. Abdominal segments <bold>A-1</bold> through <bold>A-6</bold>. Scale line equals 0.5 mm.</p></caption><graphic xmlns:xlink="http://www.w3.org/1999/xlink" xlink:href="ZooKeys-194-017-g006.jpg" position="float" orientation="portrait" xlink:type="simple"/></fig></tp:treatment-sec><tp:treatment-sec sec-type="Legs"><title>Legs.</title><p>(<xref ref-type="fig" rid="F3">Figs 3</xref>,<xref ref-type="fig" rid="F12"> 12</xref>). Tarsus unispinose at apex and with a single seta at midpoint dorsally.</p></tp:treatment-sec><tp:treatment-sec sec-type="Chaetotaxy (L1)"><title>Chaetotaxy (L<sub>1</sub>).</title><p><bold>Head.</bold> Frontale (<xref ref-type="fig" rid="F4">Fig. 4</xref>) with 7 setae (FR1 <bold>–</bold> FR7) on each side; and 2 pores (FRc &amp;FRe) on each side; egg burster a lyre-shaped row of short setae. Parietale (<xref ref-type="fig" rid="F4">Figs 4A, 4B</xref>) with 19 setae (PA1 <bold>–</bold> PA19) and 5 pores (PAc, PAj, PAk, PAm, PAn) on each side. Antenna (<xref ref-type="fig" rid="F4">Fig. 4A</xref>): antennomere 1 with 3 pores (unlabeled); antennomeres 2 <bold>–</bold> 4 with no pores; antennomere 3 with 3 setae (AN1 <bold>–</bold> AN3) and 1 small<!--PageBreak--><!--PageBreak--> sensilla near base of sensorial appendage (<xref ref-type="fig" rid="F4">Fig. 4A</xref>); antennomere 4 with 4 setae (AN1 <bold>–</bold> AN4) and 2 small apical sensillae (<xref ref-type="fig" rid="F4">Fig. 4A</xref>). Mandible (<xref ref-type="fig" rid="F4">Fig. 4A</xref>) with 1 seta (MN1) and 2 pores (MNb <bold>–</bold> MNc). Labium (<xref ref-type="fig" rid="F4">Fig. 4B</xref>): prementum with 3 setae (LA2, LA3, LA7) and 1 pore (LAa) on each side; palpomere 1 with 1 pore (LAb); palpomere 2 and 3 without visible features. Maxilla (<xref ref-type="fig" rid="F4">Fig. 4B</xref>): cardo without setae; stipes with 3 constant setae (MX2, MX3, MX4); 5 pores (MXa <bold>–</bold> MXc), others not labeled; lacinia and galeomeres without setae and pores; maxillary palpomeres without visible sensatory features.</p></tp:treatment-sec><tp:treatment-sec sec-type="Thorax"><title>Thorax.</title><p>Prothorax: Notum (<xref ref-type="fig" rid="F5">Fig. 5A</xref>) with 10 major setae (PR2 <bold>–</bold> 4, 6, 8 <bold>–</bold> 13), PR1, 5, 7 absent, and 3 pores (PRc only named one) on each side; pleurite (<xref ref-type="fig" rid="F5">Fig. 5B</xref>) with 3 setae (PL9, 10,11), and no pores on each side; episternum (<xref ref-type="fig" rid="F5">Fig. 5B</xref>) with 3 setae (unnumbered).</p><p><!--PageBreak-->Mesothorax: Notum (<xref ref-type="fig" rid="F5">Fig. 5A</xref>) with 14 setae (ME1 <bold>–</bold> ME14), 3 small auxiliary setae, and 1 pores (MEg) on each side; episternum (<xref ref-type="fig" rid="F5">Fig. 5B</xref>) with no setae and no pores; epimeron (<xref ref-type="fig" rid="F5">Fig. 5B</xref>) with 1 seta (EM1); pleurite (<xref ref-type="fig" rid="F5">Fig. 5B</xref>) with 3 posterior seta (PL1, 5, 6); sternum (<xref ref-type="fig" rid="F5">Fig. 5B</xref>) with 1 seta (not numbered) and no pores on each side.<!--PageBreak--><!--PageBreak--></p></tp:treatment-sec><tp:treatment-sec sec-type="Abdomen"><title>Abdomen.</title><p>Tergite I (<xref ref-type="fig" rid="F7">Fig. 7A</xref>) with 10 setae (TE1 <bold>–</bold> TE10, TE8 missing and several accessory setae present) and 1 pore on each side. Tergites II <bold>–</bold> VIII as in Tergite 1 but with less accessory setae. Tergite IX and urogomphi (<xref ref-type="fig" rid="F7">Fig. 7A</xref>) with 8 setae (UR1 <bold>–</bold> UR8, UR1 missing) and no pores. Epipleurite (<xref ref-type="fig" rid="F7">Fig. 7B</xref>) with 2 setae (unnumbered) and no pores. Hypopleurite (<xref ref-type="fig" rid="F7">Fig. 7B</xref>) with 7 setae (unnumbered) and no pores. Sterna 1 <bold>–</bold> 9 (<xref ref-type="fig" rid="F7">Fig. 7B</xref>) with 5 or 6 setae each side (unnumbered) all in the same pattern. Sternum IX with 4 setae (ST2 <bold>–</bold> ST5) on each side.</p><fig id="F7" position="float" orientation="portrait"><label>Figure 7.</label><caption><p>Larval abdomen (L<sub>1</sub>), of <italic><tp:taxon-name>Leptotrachelus dorsalis</tp:taxon-name></italic> (Fabricius). <bold>A</bold> dorsal aspect <bold>B</bold> ventral aspect. Abdominal segments <bold>A-7</bold> through <bold>A-10</bold>; and cerci and pygidium. Scale line equals 0.5 mm.</p></caption><graphic xmlns:xlink="http://www.w3.org/1999/xlink" xlink:href="ZooKeys-194-017-g007.jpg" position="float" orientation="portrait" xlink:type="simple"/></fig><fig id="F8" position="float" orientation="portrait"><label>Figure 8.</label><caption><p>Larval head capsule (L<sub>3</sub>) of <italic><tp:taxon-name>Leptotrachelus dorsalis</tp:taxon-name></italic> (Fabricius). <bold>A</bold> dorsal aspect <bold>B</bold> ventral aspect. Scale line equals 0.5 mm.</p></caption><graphic xmlns:xlink="http://www.w3.org/1999/xlink" xlink:href="ZooKeys-194-017-g008.jpg" position="float" orientation="portrait" xlink:type="simple"/></fig><fig id="F9" position="float" orientation="portrait"><label>Figure 9.</label><caption><p>Larval thorax (L<sub>3</sub>), of <italic><tp:taxon-name>Leptotrachelus dorsalis</tp:taxon-name></italic> (Fabricius). <bold>A</bold> dorsal aspect <bold>B</bold> ventral aspect.  Prothorax <bold>T-1</bold> Mesothorax <bold>T-2</bold> Metathorax <bold>T-3</bold>. Scale line equals 0.5 mm.</p></caption><graphic xmlns:xlink="http://www.w3.org/1999/xlink" xlink:href="ZooKeys-194-017-g009.jpg" position="float" orientation="portrait" xlink:type="simple"/></fig><fig id="F10" position="float" orientation="portrait"><label>Figure 10.</label><caption><p>Larval abdomen (L<sub>3</sub>), of <italic><tp:taxon-name>Leptotrachelus dorsalis</tp:taxon-name></italic> (Fabricius). <bold>A</bold> dorsal aspect <bold>B</bold> ventral aspect. Abdominal segments <bold>A-1</bold> through <bold>A-6</bold>. Scale line equals 0.5 mm.</p></caption><graphic xmlns:xlink="http://www.w3.org/1999/xlink" xlink:href="ZooKeys-194-017-g010.jpg" position="float" orientation="portrait" xlink:type="simple"/></fig><fig id="F11" position="float" orientation="portrait"><label>Figure 11.</label><caption><p>Larval abdomen (L<sub>3</sub>), of <italic><tp:taxon-name>Leptotrachelus dorsalis</tp:taxon-name></italic> (Fabricius). <bold>A</bold> dorsal aspect <bold>B</bold> ventral aspect. Abdominal segments <bold>A-7</bold> through <bold>A-10</bold> and cerci and pygidium. Scale line equals 0.5 mm.</p></caption><graphic xmlns:xlink="http://www.w3.org/1999/xlink" xlink:href="ZooKeys-194-017-g011.jpg" position="float" orientation="portrait" xlink:type="simple"/></fig></tp:treatment-sec><tp:treatment-sec sec-type="Legs"><title>Legs.</title><p>Coxa (<xref ref-type="fig" rid="F12">Fig. 12</xref>) with 1 setae (CO10). Trochanter (<xref ref-type="fig" rid="F12">Fig. 12</xref>) with 8 setae (TR1 <bold>–</bold> TR8), 2 unnumbered accessory setae and no pores. Femur (<xref ref-type="fig" rid="F12">Fig. 12</xref>) with 6 setae (FE1 <!--PageBreak--><bold>–</bold> FE6), 1unnumbered accessory seta and no pores. Tibia (<xref ref-type="fig" rid="F12">Fig. 12</xref>) with 6 setae (TI1 <bold>–</bold> TI7, TI6 missing) and no pores. Tarsus (<xref ref-type="fig" rid="F12">Fig. 12</xref>) 2 segmented, with 6 seta (T21 <bold>–</bold> T26) and 1 unnumbered accessory seta and no pores on T2, and 1 constant seta on T1 and 1 unnumbered accessory seta and no pores. Claws (<xref ref-type="fig" rid="F12">Fig. 12</xref>) with 1 seta near base.</p><fig id="F12" position="float" orientation="portrait"><label>Figure 12.</label><caption><p>Coxa <bold>CO</bold> trochanter <bold>TR</bold> femur <bold>FE</bold> and tarsus <bold>T1, T2, TA</bold> of <italic><tp:taxon-name>Leptotrachelus dorsalis</tp:taxon-name></italic> (Fabricius), posterior lateral aspect. <bold>A</bold> L<sub>1</sub>, top <bold>–</bold> anterior leg; middle <bold>–</bold> middle leg; bottom <bold>–</bold> posterior leg  <bold>B</bold> L<sub>3</sub>, top <bold>–</bold> anterior leg; middle <bold>–</bold> middle leg; bottom <bold>–</bold> posterior leg. Scale line equals 0.5 mm.</p></caption><graphic xmlns:xlink="http://www.w3.org/1999/xlink" xlink:href="ZooKeys-194-017-g012.jpg" position="float" orientation="portrait" xlink:type="simple"/></fig></tp:treatment-sec><tp:treatment-sec sec-type="Description"><title>Description of pupa.</title><p>See <xref ref-type="fig" rid="F13">Fig. 13</xref>. Typical of known carabid pupae, not many of which have been illustrated and described. Note the exceedingly setiferous ocular area of head and cerci.<!--PageBreak--></p><fig id="F13" position="float" orientation="portrait"><label>Figure 13.</label><caption><p>Pupa of <italic><tp:taxon-name>Leptotrachelus dorsalis</tp:taxon-name></italic> (Fabricius). <bold>A</bold> dorsal aspect <bold>B</bold> left lateral aspect <bold>C</bold> ventral aspect. Scale line equals 1.0 mm.</p></caption><graphic xmlns:xlink="http://www.w3.org/1999/xlink" xlink:href="ZooKeys-194-017-g013.jpg" position="float" orientation="portrait" xlink:type="simple"/></fig><fig id="F14" position="float" orientation="portrait"><label>Figure 14.</label><caption><p>Larval head capsule (L<sub>3</sub>), parietale (PA), frontale (FR), dorsal aspect of <italic><tp:taxon-name>Askalaphium depressum</tp:taxon-name></italic> (Bates). This illustration was inadvertently left out of <xref ref-type="bibr" rid="B4">Erwin and Medina (2003)</xref>; see references therein. Scale line equals 0.5 mm.</p></caption><graphic xmlns:xlink="http://www.w3.org/1999/xlink" xlink:href="ZooKeys-194-017-g014.jpg" position="float" orientation="portrait" xlink:type="simple"/></fig></tp:treatment-sec><tp:treatment-sec sec-type="Characteristics of Ctenodactylini larvae"><title>Characteristics of <tp:taxon-name>Ctenodactylini</tp:taxon-name> larvae.</title><p><xref ref-type="bibr" rid="B4">Erwin and Medina (2003)</xref> showed that <xref ref-type="bibr" rid="B8">van Emden (1948)</xref> mixed attributes of two unrelated tribes, <tp:taxon-name>Odacanthini</tp:taxon-name> (<tp:taxon-name>Colliurini</tp:taxon-name>) and his concept of <tp:taxon-name>Ctenodactylini</tp:taxon-name>. They found that L<sub>3</sub> members of the genus <italic><tp:taxon-name>Leptotrachelus</tp:taxon-name></italic> contain the following larval attributes found in larvae of <italic><tp:taxon-name>Askalaphium depressum</tp:taxon-name></italic>: epicranial suture short; cervical groove and keel present; maxilla with inner lobe present; neck not severely constricted; urogomphi nodal, yet not segmented. They located the collection of <italic><tp:taxon-name>Leptotrachelus dorsalis</tp:taxon-name></italic> larvae that van Emden studied (collected at Oxford, Indiana) in the NMNH, however, they are not in very good condition. They also confirmed his observations and added that second and third instars lack a pencillus and the terebral blade is micro serrate, but refrained from making a more detailed comparison until better specimens were discovered. These observations are now testable with the wealth of material found by the junior author in Houma, Louisiana. Our understanding of the structural attributes of the larval stages for the carabid tribe <tp:taxon-name>Ctenodactylini</tp:taxon-name> is now progressing.</p><p><xref ref-type="bibr" rid="B4">Erwin and Medina (2003)</xref> also studied some poorly preserved specimens of <italic><tp:taxon-name>Odacanta melanura</tp:taxon-name></italic> L. in the NMNH collection. These specimens differ from ctenodactyline larvae in that the mandible has a single seta pensillus and the maxilla lacks an inner lobe, other features are not discernible. Undescribed larvae of some genera of ctenodactylines were also found in the rotten stems and leaf axils of species of the plant genera <italic><tp:taxon-name>Heliconia</tp:taxon-name></italic> L. and <italic><tp:taxon-name>Calathea</tp:taxon-name></italic> G. Mey in low wet places in Amazonian Ecuador and Perú. Adults of <italic><tp:taxon-name>Ctenodactyla</tp:taxon-name></italic> Dejean occur on species of these plants at night. Further <!--PageBreak-->discovery is necessary and subsequent documentation is required to define more accurately the <tp:taxon-name>Ctenodactylini</tp:taxon-name>, and to explore the patterns that must link these beetles evolutionarily and ecologically to the plants on which they live and the food which they eat.</p></tp:treatment-sec><ref-list><ref id="B4"><mixed-citation xmlns:xlink="http://www.w3.org/1999/xlink" xlink:type="simple"><person-group><name name-style="western"><surname>Erwin</surname><given-names>TL</given-names></name><name name-style="western"><surname>Medina</surname><given-names>RF</given-names></name></person-group> (<year>2003</year>)<article-title> The Neotropical species <italic>Askalaphium depressum</italic> (Bates): Larval description, first diagnosis and illustrations of immature Ctenodactylini, with natural history notes on the genus and tribe (Coleoptera: Carabidae).</article-title><source>Zootaxa </source><volume>273</volume>: <fpage>1</fpage>-<lpage>15</lpage>.</mixed-citation></ref><ref id="B8"><mixed-citation xmlns:xlink="http://www.w3.org/1999/xlink" xlink:type="simple"><person-group><name name-style="western"><surname>van Emden</surname><given-names>FI</given-names></name></person-group> (<year>1942</year>)<article-title> A key to the genera of larval Carabidae (Col.).</article-title><source>Transactions of the Royal Entomological Society of London </source><volume>92</volume>: <fpage>1</fpage>-<lpage>99</lpage>.</mixed-citation></ref></ref-list></tp:taxon-treatment>
